# Supplementary material for: Multiple cry Genes in Bacillus thuringiensis Strain BTG Suggest a Broad-Spectrum Insecticidal Activity
Source: Int J Mol Sci. 2023 Jul 6;24(13):11137. doi: 10.3390/ijms241311137 (PMC10342485; doi:10.3390/ijms241311137)
Supplement: Supplementary file 1 [file ijms-24-11137-s001.zip]

Archive with 1 entries (1 files):
- ijms-2462798-supplementary.pdf
